# Supplementary material for: Radiofrequency Irradiation Mitigated UV-B-Induced Skin Pigmentation by Increasing Lymphangiogenesis
Source: Molecules. 2022 Jan 11;27(2):454. doi: 10.3390/molecules27020454 (PMC8780734; doi:10.3390/molecules27020454)
Supplement: Supplementary file 1 [file molecules-27-00454-s001.zip]

Archive with 1 entries (1 files):
- molecules-1551523-supplementary.pdf
